# Supplementary material for: HMGA1 recruits CTIP2-repressed P-TEFb to the HIV-1 and cellular target promoters
Source: Nucleic Acids Res. 2014 Mar 11;42(8):4962–71. doi: 10.1093/nar/gku168 (PMC4005653; doi:10.1093/nar/gku168)
Supplement: Supplementary Data [file supp_gku168_supplemental_data.zip]

Archive with 1 entries (1 files):
- supplemental_data_eilebrecht_2014.pdf.7zkhngs.partial
